# Supplementary material for: Acidification and Nutrient Imbalances Drive Fusarium Wilt Severity in Banana (Musa spp.) Grown on Tropical Latosols
Source: J Fungi (Basel). 2025 Aug 22;11(9):611. doi: 10.3390/jof11090611 (PMC12470300; doi:10.3390/jof11090611)
Supplement: Supplementary file 1 [file jof-11-00611-s001.zip]

Archive with 1 entries (1 files):
- jof-3812828-supplementary.pdf
